# Supplementary material for: In Situ Observation of Shear-Induced Jamming Front Propagation during Low-Velocity Impact in Polypropylene Glycol/Fumed Silica Shear Thickening Fluids
Source: Polymers (Basel). 2022 Jul 6;14(14):2768. doi: 10.3390/polym14142768 (PMC9322945; doi:10.3390/polym14142768)
Supplement: Supplementary file 1 [file polymers-14-02768-s001.zip]

Archive with 1 entries (1 files):
- polymers-1762682-supplementary.mp4
